# Supplementary material for: Taxonomic Identification and Molecular DNA Barcoding of Collected Wild-Growing Orchids Used Traditionally for Salep Production
Source: Plants (Basel). 2023 Aug 24;12(17):3038. doi: 10.3390/plants12173038 (PMC10489719; doi:10.3390/plants12173038)
Supplement: Supplementary file 1 [file plants-12-03038-s001.zip]

Archive with 1 entries (1 files):
- plants-2483093-supplementary.pdf
